# Supplementary material for: A Highly Sensitive Method for the Detection of Hydrolyzed Gluten in Beer Samples Using LFIA
Source: Foods. 2022 Dec 28;12(1):160. doi: 10.3390/foods12010160 (PMC9818069; doi:10.3390/foods12010160)
Supplement: Supplementary file 1 [file foods-12-00160-s001.zip]

Archive with 1 entries (1 files):
- foods-2075218-supplementary.pdf
